# Supplementary material for: Peripheral cathepsin L inhibition induces fat loss in C. elegans and mice through promoting central serotonin synthesis
Source: BMC Biol. 2019 Nov 26;17:93. doi: 10.1186/s12915-019-0719-4 (PMC6880508; doi:10.1186/s12915-019-0719-4)
Supplement: Supplementary file 19 — Additional file 19. Individual data values. [file 12915_2019_719_MOESM19_ESM.xlsx]

## Sheet: Figure 1
Figure 1B									Figure 1C
	No supplementation	1mM glucose	5mM glucose	0.02mM palmitic acid	0.2mM palmitic acid						No supplementation	1mM glucose	5mM glucose	0.02mM palmitic acid	0.2mM palmitic acid
1	0.331	0.354	0.4391	0.3545	0.3987				TAG/protein	1	0.623223	0.892204	1.281	0.884774	1.09013
2	0.324	0.3557	0.4189	0.3597	0.3646					2	0.851414	0.992172	1.39182	0.926088	1.13599
3	0.308	0.3687	0.4382	0.3674	0.4028					3	0.671361	1.04086	1.40879	1.02998	1.10152
ave	0.321	0.359467	0.432067	0.360533	0.3887					ave	0.715333	0.975077	1.36054	0.946947	1.10921
se	0.00680686	0.00464268	0.00658846	0.00374715	0.012108					se	0.069445	0.0437551	0.0400689	0.0431947	0.0137852
p		0.0076	0.0001	0.0089	0.0019				p			0.008	0.0001	0.016	0.0004
Figure 1D
		ave	se
No supplementation-1	92.4187	100	5.14395
No supplementation-2	109.813
No supplementation-3	97.7678
glucose 1mM-1	143.576	131.69	6.41878	0.0226
glucose 1mM-2	121.546
glucose 1mM-3	129.949
glucose 5mM-1	158.335	163.949	3.87201	0.0002
glucose 5mM-2	171.376
glucose 5mM-3	162.136
0.02mM palmitic acid-1	129.358	133.215	5.89799	0.0174
0.02mM palmitic acid-2	125.489
0.02mM palmitic acid-3	144.797
0.2mM palmitic acid-1	132.674	150.907	10.1354	0.001
0.2mM palmitic acid-2	167.695
0.2mM palmitic acid-3	152.353
Figure 1D
	No supplementation			glucose 1mM			glucose 5mM			0.02mM palmitic acid			0.2mM palmitic acid
1	0.809498			1.3889			2.16607			1.45038			1.66643
2	1.15497			1.82626			2.03501			1.64998			1.28593
3	1.03553			1.57742			1.55162			2.13499			1.29781
4	0.922666			3.18681			2.34083			1.66225			1.9713
5	0.980336			1.27644			2.08771			1.86913			2.00124
6	1.097			1.00716			2.82048			1.56835			2.65255
ave	1			1.7105			2.16695			1.72251			1.81254
se	0.050776			0.316076			0.169278			0.0997248			0.210558
p				0.0498			0.0009			0.0453			0.0215

## Sheet: Figure 2
Figure 2 B
N2	No supplementation	1mM glucose	5mM glucose	0.02mM palmitic acid	0.2mM palmitic acid		ok360	No supplementation	1mM glucose	5mM glucose	0.02mM palmitic acid	0.2mM palmitic acid		qx304	No supplementation	1mM glucose	5mM glucose	0.02mM palmitic acid	0.2mM palmitic acid		yq89	No supplementation	1mM glucose	5mM glucose	0.02mM palmitic acid	0.2mM palmitic acid
1	0.2878	0.3618	0.4485	0.3562	0.3906			0.2125	0.2584	0.3111	0.2145	0.2654			0.2244	0.254	0.2668	0.2671	0.2965			0.2145	0.2109	0.2358	0.2345	0.2635
2	0.2648	0.3161	0.3852	0.3181	0.4158			0.1915	0.2415	0.2352	0.2215	0.2587			0.1914	0.2148	0.2664	0.2358	0.3004			0.2055	0.2254	0.3058	0.2547	0.2847
3	0.2746	0.3361	0.4262	0.3658	0.3557			0.2014	0.2318	0.2857	0.2357	0.2964			0.2156	0.2314	0.2814	0.2256	0.2985			0.2214	0.2358	0.2781	0.2345	0.2778
ave	0.275733	0.338	0.419967	0.3467	0.387367			0.2018	0.2439	0.277333	0.2239	0.2735			0.210467	0.2334	0.271533	0.242833	0.298467			0.2138	0.224033	0.273233	0.241233	0.275333
se	0.00666367	0.0132266	0.018537	0.0145661	0.0174245			0.00606548	0.00777196	0.0223062	0.00623645	0.0116122			0.00986599	0.0113602	0.00493468	0.0124855	0.00112596			0.00460326	0.00722042	0.0203532	0.00673333	0.00624295
p								0.0002	0.0005	0.0013	0.0001	0.0002			0.0005	0.0003	0.001	0.0003	0.0011			0.0007	0.0001	0.0011	0.0003	0.0003
Figure 2C
act		cpl-1		delta ct		delta delta ct		AVE	se	P
control RNAi	14.6633	con	15.6119	0.948603	1.0313	-0.0826928	1.05899	1.00142	0.064827
control RNAi	14.5481	con	15.6823	1.13413		0.102835	0.931201
control RNAi	14.73	con	15.7412	1.01115		-0.0201425	1.01406
cpl-1 RNAi	13.7909	cpl-1	18.7029	4.91207		3.88077	0.0678846	0.0502606	0.0183362	<0.0001
cpl-1 RNAi	13.7031	cpl-1	18.6148	4.91175		3.88046	0.0678994
cpl-1 RNAi	13.7811	cpl-1	18.7584	4.97726		3.94596	0.0648853
cpl-4 RNAi	15.0508	cpl-2	20.8454	5.79463		4.76333	0.0368209
cpl-5 RNAi	14.9829	cpl-2	20.9534	5.9705		4.93921	0.032595
cpl-6 RNAi	15.0393	cpl-2	21.0601	6.02078		4.98948	0.0314786
Figure 2D	Photometric1
Control RNAi	No supplementation	1mM glucose	5mM glucose	0.02mM palmitic acid	0.2mM palmitic acid		cpl-1 RNAi	No supplementation	1mM glucose	5mM glucose	0.02mM palmitic acid	0.2mM palmitic acid
	0.2587	0.3527	0.4215	0.3478	0.3954			0.2247	0.2208	0.3001	0.3054	0.2709
	0.2986	0.3225	0.3998	0.3354	0.4005			0.2158	0.2314	0.3017	0.2601	0.2658
	0.3004	0.3318	0.4001	0.3647	0.3884			0.2019	0.2624	0.2998	0.2958	0.2447
ave	0.2859	0.335667	0.407133	0.3493	0.394767			0.214133	0.2382	0.300533	0.2871	0.260467
se	0.0136099	0.00892979	0.00718386	0.00849137	0.00350729			0.00663434	0.0124809	0.000589727	0.0137815	0.00801963
p								0.009	0.0031	0.0001	0.0184	0.0001

## Sheet: Figure 3
Figure 3A										Figure 3B
		1	2	3	ave	se	p			Insulin		ave		se		p
N2	control RNAi	0.4058	0.4164	0.3805	0.4009	0.0106491					daf-2	1	1.4805	0.029961	0.0898229	0.0482
	cpl-1 RNAi	0.2378	0.2777	0.2297	0.2484	0.0148354	0.0056				age-1	1	1.21616	0.0168739	0.0219035	0.0871
daf-2(e1370)	control RNAi	0.5647	0.5508	0.5179	0.544467	0.0138762					akt-1	1	1.68099	0.104965	0.0851094	0.0348
	cpl-1 RNAi	0.3158	0.3437	0.3559	0.338467	0.0118679	0.0004				pdk-1	1	0.894746	0.021746	0.0240881	0.1975
rict-1(ft7)	control RNAi	0.4695	0.5001	0.5579	0.509167	0.0259184					daf-16	1	0.916817	0.00643362	0.232427	0.84536
	cpl-1 RNAi	0.2787	0.3228	0.3497	0.317067	0.0206954	0.0044				daf-18	1	0.639602	0.0860297	0.267116	0.9537
tph-1(mg280)	control RNAi	0.4067	0.4047	0.4707	0.427367	0.0216744					utx-1	1	1.46916	0.0641114	0.163745	0.0772
	cpl-1 RNAi	0.4525	0.3889	0.4056	0.415667	0.0190372	0.7058
										TORC2	daf-15	1	1.21045	0.0303214	0.427593	0.476
											rict-1	1	1.24468	0.0314103	0.386425	0.4025
										serotonin	tph-1	1	2.01027	0.29091	0.29091	0.0324
											mod-1	1	2.05746	0.170623	0.170623	0.00597
											ser-1	1	1.92316	0.0616763	0.0616763	0.00338
											ser-4	1	3.56958	0.132868	0.132868	0.00094
											ser-6	1	2.80898	0.150766	0.150766	0.00148
Figure 3C
		1	2	3	ave	se	p
Control RNAi	N2	50087.2	3.07698	61.5395	58.2879	5.95613
	N2-2	40836	2.33688	46.7375
	N2-3	53241.6	3.32933	66.5866
	VP303	45770.6	2.73164	54.6329	54.6329	4.54492
	VP303-2	50148.7	3.0819	61.638
	VP303-3	40327.9	2.29623	45.9247
	NR222	40217.6	2.28741	45.7482	42.9701	6.67616
	NR222-2	30544.2	1.51354	30.2707
	NR222-3	44682.2	2.64457	52.8915
cpl-1 RNAi	N2-1	75475.1	5.10801	102.16	136.988	32.8721	0.0458
	N2-2	138308	10.1346	202.692
	N2-3	77943.9	5.30552	106.11
	VP303-1	93184.8	6.52478	130.496	144.867	13.8781	0.0034
	VP303-2	119511	8.63088	172.618
	VP303-3	93805.5	6.57444	131.489
	NR222-1	26090.9	1.15727	23.1455	210.025	114.019	0.0545
	NR222-2	130558	9.51461	190.292
	NR222-3	272023	20.8318	416.637
Figure 3D												Figure 3E
N2	control RNAi		control RNAi-2		control RNAi-3		ave	se	P					1 h
1	110	115	102	106	100	107	102.222	1.51307						ave	se	p
2	106	117	98	109	103	98						N2	Control RNAi	0.076377	0.034769
3	111	102	99	110	96	106							cpl-1 RNAi	0.269368	0.0270725	0.0119
4	99	104	110	107	107	97						VP303	Control RNAi	0.060952	0.0344092
5	102	109	108	95	98	93							cpl-1 RNAi	0.196905	0.0333656	0.047
6	104	109	104	106	104	107						NR222	Control RNAi	0.0664074	0.0289112
7	105	97	107	108	105	91							cpl-1 RNAi	0.201108	0.0386496	0.0493
8	103	87	98	115	100	100
9	94	98	83	110	95	94
10	89	114	102	112	95	104								2 h
11	108	104	107	107	87	102								ave	se	p
12	110	105	106	106	109	96						N2	Control RNAi	0.257105	0.00810021
13	103	99	101	105	104	101							cpl-1 RNAi	0.436329	0.0237023	0.002
14	95	102	95	97	99	87						VP303	Control RNAi	0.210561	0.0475371
15	100	107	102	101	97	94							cpl-1 RNAi	0.373053	0.0300762	0.0446
												NR222	Control RNAi	0.239428	0.0282206
	cpl-1 RNAi		control RNAi-2		control RNAi-3								cpl-1 RNAi	0.397839	0.0431505	0.0372
1	110	123	108	106	121	107	109.071	1.81909	0.0444
2	112	116	99	107	120	108
3	109	109	105	105	121	110								4 h
4	109	118	111	103	105	107								ave	se
5	111	130	107	113	121	107						N2	Control RNAi	0.420167	0.0248621
6	113	115	106	100	109	119							cpl-1 RNAi	0.445902	0.0388702
7	118	114	130	97	99	109						VP303	Control RNAi	0.406883	0.0611763
8	109	101	100	96	127	121							cpl-1 RNAi	0.421142	0.0237167
9	98	103	97	107	109	97						NR222	Control RNAi	0.42118	0.0260413
10	109	108	112	103	121	105							cpl-1 RNAi	0.441915	0.0463341
11	98	125	117	101	113	114
12	124	100	97	108	117	112
13	96	106	99	114	90	117
14	101	108	101	104	105	105
15	104	105	104	110	100	97
Figure 3F							Figure 3G
	ave	se	p					N2	ok360	qx304	yq89
	tph-1						1	51.2635	532.027	599.879	144.664
N2	1	0.218636					2	42.6916	548.819	140.933	169.196
cpl-1（ok360）	2.08185	0.29924	0.01532				3	46.8171	462.709	217.524	63.0524
cpl-1（qx304）	3.74112	1.08185	0.03235				4	60.1556	232.186	340.608	154.164
cpl-1（yq89）	3.72996	0.690823	0.00368				5	63.4588	192.062	113.405	129.687
							ave	52.8773	393.561	282.47	132.153
	mod-1						se	1.75506	33.8679	44.9725	8.24269
	1	0.107387					p		0.002	0.0322	0.003
	2.09678	0.300004	0.0063
	2.96283	0.748843	0.0267
	3.97052	0.760794	0.0031				Figure 3 H
	ser-1							AVE	se	p
	1	0.275051					N2	105.678	1.52052
	0.868276	0.178134	0.6962				ok360	114.4	1.80811	<0.0001
	5.94454	1.82443	0.0231				qx304	115.178	1.64658	<0.0001
	10.911	2.38005	0.002				yq89	110.356	1.52805	0.0346
	ser-4
	1	0.221492					Figure 3I
	2.10528	0.375308	0.0296
	5.03012	1.34832	0.0145				1 h		ave	se	p
	7.92187	1.85652	0.0041						0.0792007	0.03483
								N2	-0.0256387	0.0457652	0.1424
	ser-6							tph-1	0.259953	0.0202048	0.0109
	1	0.307318						ok360	0.285064	0.0529667	0.0315
	3.34033	0.48803	0.00229					qx304	0.27082	0.0376713	0.0202
	6.20281	2.34014	0.04206					yq89
	4.38029	1.3759	0.03746
							2 h		ave	se	p
								N2	0.189605	0.0334756
								tph-1	-0.0145308	0.0375532	0.0154
								ok360	0.346087	0.0338568	0.0303
								qx304	0.401231	0.0494982	0.024
								yq89	0.429296	0.0255619	0.0047

## Sheet: Figure 4
Figure 4A										Figure 4D
		N2	VP303	NR222	MAH23	WM118	VH624											ave	se	p
Control RNAi	1	0.3214	0.2958	0.3314	0.3482	0.3298	0.3147			Control RNAi	N2	8.25	8.05	8.37	50087.2	3.07698	61.5395	58.2879	5.95613
	2	0.3301	0.3617	0.3327	0.3784	0.3517	0.3648				N2-2	8.16	7.9	8.8	40836	2.33688	46.7375
	3	0.3689	0.3401	0.3693	0.3169	0.3898	0.3728				N2-3	8.22	7.98	8.8	53241.6	3.32933	66.5866
cpl-1 RNAi	1	0.2313	0.2114	0.2014	0.2987	0.3597	0.2976				VP303	8.17	7.97	8.29	45770.6	2.73164	54.6329	54.6329	4.54492
	2	0.2614	0.2587	0.2218	0.3478	0.3784	0.3619				VP303-2	7.76	7.56	7.79	50148.7	3.0819	61.638
	3	0.2118	0.2193	0.2703	0.3152	0.2893	0.3942				VP303-3	8.33	8.12	8.36	40327.9	2.29623	45.9247
Control RNAi	ave	0.340133	0.332533	0.344467	0.347833	0.3571	0.350767				NR222	8.16	7.96	8.7	40217.6	2.28741	45.7482	42.9701	6.67616
cpl-1 RNAi	ave	0.234833	0.2298	0.231167	0.320567	0.342467	0.351233				NR222-2	9.64	9.44	9.67	30544.2	1.51354	30.2707
Control RNAi	se	0.014601	0.0193962	0.0124223	0.0177545	0.0175297	0.0181806				NR222-3	8.21	7.92	8.8	44682.2	2.64457	52.8915
cpl-1 RNAi	se	0.0144269	0.0146289	0.0204337	0.0144257	0.0271259	0.0283915			cpl-1 RNAi	N2-1	9.92	9.72	10.01	75475.1	5.10801	102.16	136.988	32.8721	0.0458
	p	0.0068	0.0134	0.0091	0.2992	0.674	0.9896				N2-2	8.13	7.92	8.39	138308	10.1346	202.692
											N2-3	8.16	7.96	8.54	77943.9	5.30552	106.11
											VP303-1	8.19	7.87	8.36	85059.8	5.87478	117.496	144.201	20.1182	0.012
											VP303-2	8.12	7.92	8.33	126386	9.18088	183.618
											VP303-3	8.13	7.92	8.3	93805.5	6.57444	131.489
Figure 4B and 4C											NR222-1	8.22	8.02	8.31	26090.9	1.15727	23.1455	210.025	114.019	0.0545
	tph-1	ave	se	p							NR222-2	8.17	7.96	8.37	130558	9.51461	190.292
VP303-L4440-1	0.927827	1	0.0875913								NR222-3	7.06	6.85	7.26	272023	20.8318	416.637
VP303-L4440-2	1.17433
VP303-L4440-3	0.897848
VP303-CPL-1-1	2.31529	2.92956	0.666474	0.0454						Figure 4F
VP303-CPL-1-2	2.21221											ave	se	p
VP303-CPL-1-3	4.26118									VP303	control RNAi	98.8333	1.67077
NR222-L4440-1	0.993666	1	0.00324756								cpl-1 RNAi.	104.5	1.57966	0.0444
NR222-L4440-2	1.00441									NR222	control RNAi	97.9667	1.4678
NR222-L4440-3	1.00192										cpl-1 RNAi.	102.226	1.0555	0.0412
NR222-CPL-1-1	1.46738	1.54523	0.174504	0.0354
NR222-CPL-1-2	1.28953
NR222-CPL-1-3	1.87879
	mod-1									Figure 4G
VP303-L4440-1	1.03304	1	0.132555									1 h
VP303-L4440-2	0.755678											ave	se
VP303-L4440-3	1.21128									N2	Control RNAi	0.076377	0.034769
VP303-CPL-1-1	1.88989	1.97324	0.107544	0.0047							cpl-1 RNAi	0.269368	0.0270725	0.0119
VP303-CPL-1-2	1.84319									VP303	Control RNAi	0.060952	0.0344092
VP303-CPL-1-3	2.18663										cpl-1 RNAi	0.196905	0.0333656	0.047
NR222-L4440-1	1.04873	1	0.0687487							NR222	Control RNAi	0.0664074	0.0289112
NR222-L4440-2	1.08698										cpl-1 RNAi	0.201108	0.0386496	0.0493
NR222-L4440-3	0.864288
NR222-CPL-1-1	1.83665	1.86203	0.143656	0.0056
NR222-CPL-1-2	1.62687											2 h
NR222-CPL-1-3	2.12256											ave	se	p
												0.257105	0.00810021
	ser-1											0.436329	0.0237023	0.002
VP303-L4440-1	0.803959	1	0.168428									0.210561	0.0475371
VP303-L4440-2	1.33525											0.373053	0.0300762	0.0446
VP303-L4440-3	0.860786											0.239428	0.0282206
VP303-CPL-1-1	3.0518	4.21242	0.613447	0.0072								0.397839	0.0431505	0.0372
VP303-CPL-1-2	5.13722
VP303-CPL-1-3	4.44825
NR222-L4440-1	1.02483	1	0.0170644									4 h
NR222-L4440-2	1.00787											ave	se
NR222-L4440-3	0.967306											0.420167	0.0248621
NR222-CPL-1-1	1.85648	2.00895	0.11432	0.0009								0.445902	0.0388702
NR222-CPL-1-2	2.23274											0.406883	0.0611763
NR222-CPL-1-3	1.93764											0.421142	0.0237167
												0.42118	0.0260413
	ser-4											0.441915	0.0463341
VP303-L4440-1	0.963869	1	0.0904867
VP303-L4440-2	0.864493
VP303-L4440-3	1.17164
VP303-CPL-1-1	2.25973	2.58554	0.238227	0.0034
VP303-CPL-1-2	2.44738
VP303-CPL-1-3	3.04951
NR222-L4440-1	0.897235	1	0.051744
NR222-L4440-2	1.04081
NR222-L4440-3	1.06196
NR222-CPL-1-1	1.61448	1.40735	0.116008	0.0327
NR222-CPL-1-2	1.21325
NR222-CPL-1-3	1.39433
	ser-6
VP303-L4440-1	1.04462	1	0.123208
VP303-L4440-2	0.767815
VP303-L4440-3	1.18757
VP303-CPL-1-1	2.26815	2.3297	0.39941	0.0335
VP303-CPL-1-2	1.67073
VP303-CPL-1-3	3.05021
NR222-L4440-1	1.07372	1	0.103746
NR222-L4440-2	1.13111
NR222-L4440-3	0.795171
NR222-CPL-1-1	1.75483	1.90962	0.0774344	0.0022
NR222-CPL-1-2	1.99125
NR222-CPL-1-3	1.98277

## Sheet: Figure 5
Figure 5A
	N2	mod-1	ser-6	mod-1;ser-6
Control RNAi	0.3476	0.3846	0.3942	0.3671
	0.3125	0.4015	0.3548	0.3847
	0.3248	0.4117	0.3482	0.3667
cpl-1 RNAi	0.2236	0.3325	0.2996	0.3427
	0.2117	0.3024	0.2846	0.3864
	0.2286	0.3354	0.3004	0.3549
	0.643268	0.864535	0.76002	0.933533
	0.67744	0.753176	0.802142	1.00442
	0.703818	0.814671	0.862723	0.967821
	35.6732	13.5465	23.998	6.64669
	32.256	24.6824	19.7858	-0.441903
	29.6182	18.5329	13.7277	3.21789
ave	32.5158	18.9206	19.1705	3.14089
se	1.75274	3.2205	2.98068	2.04666
p		0.0207	0.0182	0.0004
Figure 5C D E
		nhr-76	atgl-1	acs-2	cpt-1	ech-1	fabp	hacd	mcad	fat-6	fat-7	sbp-1
N2-control RNAi	ave	1	1	1	1	1	1	1	1	1	1	1
N2-cpl-1 RNAi	ave	1.96365	4.29292	2.67064	1.30616	1.61858	1.51331	1.56777	2.09232	1.29282	0.494164	1.13499
	se	0.280375	0.166092	0.0331896	0.0104654	0.120936	0.0839843	0.0350697	0.15704	0.24917	0.511648	0.132389
	se	0.130855	0.731459	0.130401	0.038612	0.0101771	0.0873769	0.0139949	0.169301	0.245717	0.192265	0.128047
	p	0.0357	0.0002	0.00305	0.01348	0.0398	0.03749	0.0027	0.03179
		nhr-76	atg-1	acs-2	cpt-1	ech-1	fabp	hacd	mcad	fat-6	fat-7	sbp-1
tph-1-control RNAi	ave	1	1	1	1	1	1	1	1	1	1	1
tph-1-cpl-1 RNAi	ave	1.23114	1.13329	0.805719	0.97078	0.97475	0.684357	0.893098	0.676451	1.22464	1.47814	0.644209
	se	0.0549888	0.107638	0.0331896	0.0854632	0.0120936	0.0839843	0.0350697	0.102122	0.0972959	0.346166	0.12377
	se	0.199631	0.08478	0.0521814	0.12837	0.01989	0.057457	0.0940131	0.197525	0.161826	0.21108	0.125012
	p						0.045
		nhr-76	atgl-1	acs-2	cpt-1	ech-1	fabp	hacd	mcad	fat-6	fat-7	sbp-1
mod-1;ser-6-control RNAi	ave	1	1	1	1	1	1	1	1	1	1	1
mod-1;ser-6-cpl-1 RNAi	ave	0.594391	0.870247	1.17206	1.0171	0.764046	0.677453	0.917281	0.871531	1.15648	0.91901	0.915842
	se	0.908654	0.0918579	0.151362	0.144894	0.152302	0.159618	0.156479	0.0616503	0.0857018	0.0693511	0.287769
	se	0.459841	0.0459268	0.0840602	0.0513044	0.163302	0.104586	0.100806	0.185478	0.157033	0.37549	0.117682

## Sheet: Figure 6
Figure 6A						Figure 6B
	ave	se
EAT	1	0.0925024				Age（weeks）	6	7	8	9	10	11	12	13	14	15	16	17	18
	2.41927	0.324503	0.0126			CatL-/-	起始	1st week	2	3	4	5	6	7	8	9	10	11	12
						AVE	21.37	23.76	24.81	25.32	26.47	28.34	29.83	31.37	32.83	34.45	35.5	37.13	38.43
SAT	0.167539	0.0756553				SE	0.423753	0.394462	0.517998	0.603656	0.587093	0.756777	0.899018	1.21308	1.27898	1.51645	1.59032	1.71471	1.92965
	0.504028	0.0882974	0.0171
BAT	0.28625	0.0523415				Age（weeks）	6	7	8	9	10	11	12	13	14	15	16	17	18
	0.276662	0.0153389				CatL+/+	起始	1st week	2	3	4	5	6	7	8	9	10	11	12
						AVE	22.54	25.54	27.48	29.52	31.67	34.01	36.44	39.19	41.61	43.64	45.24	46.38	47.57
Liver	1.41037	0.194523				SE	0.458791	0.569054	0.97966	1.01103	1.00123	1.24619	1.34273	1.43507	1.33736	1.31125	1.2803	1.08534	0.843939
	1.25146	0.233838				p	0.09632	0.02686	0.03592	0.00362	0.00056	0.00187	0.00124	0.00107	0.00033	0.00045	0.00031	0.00047	0.00074
Muscle	0.975495	0.12341
	0.689211	0.089946
Brain	0.173918	0.00566108
	0.17275	0.00980182
Figure 6C								Figure 6E							Figure 6F
HFD									CatL-/-	CatL+/+						CatL+/+	CatL-/-
CatL+/+	body weight	EAT	SAT	BAT	Liver				ave	ave	se	se				ave	ave	se	se
1	38.7	2.57	1.3	0.15	1.53			07:00:00	2526.83	2067	63.182	115.117			07:00:00	1905.62	2216.72	97.3132	65.8074
2	42.56	2.95	1.65	0.26	2.08			08:00:00	2890	2323.5	143.196	100.963			08:00:00	1920.14	2271.67	74.8492	60.3866
3	45.9	2.99	1.95	0.36	2.29			09:00:00	2463.5	2151.67	59.3665	182.918			09:00:00	1714.95	2193.11	90.5438	70.1565
4	42.3	2.05	2.02	0.29	2.18			10:00:00	2538.67	2006	151.488	78.5154			10:00:00	1763.29	2121.06	81.3723	71.7989
5	43.6	2.83	1.92	0.39	2.43			11:00:00	2325.5	2177.5	125.299	90.0954			11:00:00	1676.76	2052.78	74.5783	81.4534
6	46	2.07	2.28	0.33	2.07			12:00:00	2544.67	1970.83	114.638	83.4955			12:00:00	1708.81	2225.33	86.0837	92.2301
7	47.6	2.67	2.59	0.33	2.9			13:00:00	2289.83	2032.83	91.2434	70.8771			13:00:00	1690.57	2149.28	79.1797	111.456
8	44.7	2.33	2.43	0.3	1.72			14:00:00	2572.17	2065	187.482	106.418			14:00:00	1726.76	2117.83	75.9256	73.277
9	46.2	2.59	2.56	0.3	2.01			15:00:00	2826	2367.83	97.9976	76.7087			15:00:00	1806.43	2350.5	73.6968	60.3044
10	48.5	2.74	2.26	0.31	2.13			16:00:00	2737	2190.33	87.5698	77.7139			16:00:00	1863.1	2306.28	91.9165	62.6752
ave	44.606	2.579	2.096	0.302	2.134			17:00:00	2930.33	2289.17	137.769	108.425			17:00:00	1867.62	2233.17	66.2756	81.8607
se	0.00273458	0.105667	0.130053	0.0204831	0.118295			18:00:00	2866.67	2242.67	282.06	77.0825			18:00:00	1877	2363.17	64.2298	104.97
								19:00:00	2921.83	2438.83	113.328	142.152			19:00:00	1851.24	2311.44	66.6842	65.3568
CatL-/-	body weight	EAT	SAT	BAT	Liver			20:00:00	3449.17	2768.5	192.507	161.784			20:00:00	2060.71	2604.5	81.6398	112.673
1	31.9	1.56	0.7	0.11	1.39			21:00:00	3704.17	2872	166.996	247.828			21:00:00	2027.1	2655.72	98.5035	96.8646
2	39	1.85	1.4	0.25	1.87			22:00:00	3356.33	2695.67	181.236	172.213			22:00:00	2144.1	2547.17	79.4246	86.1534
3	32.2	1.94	1.09	0.13	1.47			23:00:00	3005.17	2472.33	158.033	142.125			23:00:00	2174.38	2548.5	69.4443	84.8282
4	38.2	2.05	1.55	0.25	1.6			1900-01-01	3164.33	2479.5	117.71	106.073			1900-01-01	2129.29	2606.94	91.9409	77.027
5	40.5	1.64	1.64	0.22	1.63			1900-01-01 01:00:00	2714.83	2404	123.897	63.7631			1900-01-01 01:00:00	2165.52	2375.89	135.044	112.556
6	37.6	1.35	1.6	0.21	1.49			1900-01-01 02:00:00	2903	2362.17	158.801	148.204			1900-01-01 02:00:00	2006.33	2601.39	85.6968	77.0862
7	35.4	2.01	1.63	0.21	1.54			1900-01-01 03:00:00	2803.17	2123.83	151.945	138.586			1900-01-01 03:00:00	1792.24	2385.33	94.3903	68.5213
8	36.2	2.12	1.75	0.23	1.52			1900-01-01 04:00:00	2768.33	2154.5	85.6204	89.7106			1900-01-01 04:00:00	1893.1	2293.67	88.5335	58.8327
9	32.1	1.41	0.91	0.13	1.37			1900-01-01 05:00:00	2759.83	1915.5	161.293	115.801			1900-01-01 05:00:00	1685.62	2337.39	79.902	76.6611
10	40.7	2.19	1.94	0.27	1.79			1900-01-01 06:00:00	2632	2323.67	142.786	133.318			1900-01-01 06:00:00	1871.95	2306.17	89.7059	84.9172
ave	36.38	1.812	1.421	0.201	1.567
se	1.07577	0.0954265	0.125117	0.0180401	0.0511001					Light	Dark						Light	Dark
p		<0.0001	0.0015					CatL+/+	ave	2157.03	2417.54				CatL+/+	ave	1783.24	1983.94
								CatL-/-	ave	2625.93	3015.18				CatL-/-	ave	2197.42	2455.65
									se	37.7371	79.483					se	47.6674	37.9945
									se	63.3201	96.5777					se	56.16	39.5825
									P	0	9e-05					P	0.00011	0
Figure 6G
		Atgl	Hsl-1	Acsl-1	PecI	Acox-1	Cpt-1			Figure 6I
CatL+/+	ave	1	1.59997	1.34784	1.03823	1.17525	1.08887			Tph-2		ACTIN	Tph-2	DELTA CT		DELTA DELTA CT				AVE	SE
CatL-/-	ave	11.5945	8.0369	9.7103	3.00359	5.63735	2.82152			CatL+/+	1	14.64	29.93	15.29	15.133	0.157	0.896888	1.047	0.856624	1	0.104288
	ase	0.464837	0.810323	0.501061	0.129902	0.359717	0.192308				2	15.24	29.84	14.6		-0.533	1.44693		1.38198
	se	2.4087	1.19437	1.85003	0.529294	1.32562	0.370666				3	14.77	29.94	15.17		0.037	0.97468		0.930923
	P	0.00409	0.00242	0.008277	0.00952	0.01599	0.00405				4	14.82	30.06	15.24		0.107	0.928517		0.886833
											5	14.73	30.43	15.7		0.567	0.675019		0.644715
											6	14.87	30.17	15.3		0.167	0.890693		0.850707
											7	14.58	29.84	15.26		0.127	0.915734		0.874623
											8	14.36	28.73	14.37		-0.763	1.69702		1.62083
Figure 6H											9	14.67	30.41	15.74		0.607	0.656561		0.627085
Brain					ave	se	P				10	14.51	29.17	14.66		-0.473	1.38799		1.32568
CatL+/+	1	510552	7.9821	159.642	151.575	6.49927				CatL-/-	1	14.1	29.1	15		-0.133	1.09657		1.04734	1.74096	0.185013	0.0026
	2	520977	8.39907	167.981							2	14.5	29.57	15.07		-0.063	1.04464		0.997739
	3	446896	5.43584	108.717							3	14.79	29.11	14.32		-0.813	1.75686		1.67799
	4	517648	8.26592	165.318							4	14.47	28.71	14.24		-0.893	1.85703		1.77367
	5	505763	7.79053	155.811							5	14.87	29.98	15.11		-0.023	1.01607		0.970455
	6	530124	8.76497	175.299							6	14.75	28.82	14.07		-1.063	2.08927		1.99548
	7	512454	8.05815	161.163							7	14.84	28.64	13.8		-1.333	2.51926		2.40616
	8	487525	7.06098	141.22							8	14.29	28.31	14.02		-1.113	2.16295		2.06585
	9	504215	7.72858	154.572							9	14.56	28.22	13.66		-1.473	2.77599		2.65136
	10	468532	6.30129	126.026							10	14.73	28.93	14.2		-0.933	1.90924		1.82353
CatL-/-	1	770122	18.3649	367.297	256.574	29.6349	0.0433
	2	488805	7.11219	142.244
	3	605498	11.7799	235.598
	4	664020	14.1208	282.416
	5	786535	19.0214	380.428
	6	478521	6.70085	134.017
	7	663258	14.0903	281.807
	8	642579	13.2632	265.263
	9	736593	17.0237	340.475
	10	481248	6.8099	136.198

## Sheet: Figure 7
Figure 7A
i.a.	i.p.	week	6	7	8	9	9.4	9.8	10.2	10.6	11
Saline;Saline		ave	20.4333	24.5067	27.1667	30.6167	30.2	30.7917	32.0167	32.8583	33.075
		se	0.282112	0.350165	0.466156	0.428505	0.428104	0.422756	0.552222	0.53126	0.534634
saline; click195
		ave	20.06	24.0333	25.9867	29.45	28.3167	28.25	29.5417	29.9083	29.775
		se	0.265258	0.441498	0.624261	0.311497	0.289583	0.405493	0.44196	0.394117	0.377411
		p				0.0616	0.0023	0.0005	0.0049	0.0006
PCPA; saline
		ave	20.7733	24.1067	26.6	31.0778	30.3111	31.4444	32.5	33.1667	33.6333
		se	0.250422	0.515426	0.640833	0.577644	0.577424	0.656367	0.747456	0.936415	1.29942
		p				0.848	0.7265	0.9638	0.4913	0.3673	0.3673
PCPA; click195
		ave	20.9133	24.92	27.3533	30.1	29.3833	30.5	31.8917	32.125	32.4083
		se	0.271129	0.289203	0.38531	0.757288	0.75917	0.860321	0.895566	0.942122	0.997152
		p				0.5134	0.2983	0.765	0.6131	0.1533
Figure 7B
EAT	Saline;Saline	saline; click195	PCPA; saline	PCPA; click195		SAT	Saline;Saline	saline; click195	PCPA; saline	PCPA; click195
1	1.32	1.15	1.84	1.04		1	0.94	0.72	1.18	0.7
2	1.54	1.19	1.81	1.08		2	0.85	0.75	1.17	0.51
3	1.55	1.06	1.73	1.19		3	1.08	0.89	0.99	0.7
4	1.56	0.91	1.76	0.83		4	0.91	0.63	0.97	0.63
5	1.47	0.96	1.59	1.25		5	0.65	0.65	0.95	0.96
6	1.24	0.92	1.58	1.41		6	0.84	0.59	0.98	0.72
7	1.45	0.89	1.37	1.96		7	1.24	0.59	0.92	1.25
8	1.13	1.44	1.39	1.38		8	0.65	0.74	0.7	0.88
9	0.95	1.47	1.37	1.8		9	0.81	0.98	0.62	1.07
10	1.45	1.42	1.36	1.17		10	0.87	0.71	0.58	0.51
ave	1.366	1.141	1.58	1.311			0.884	0.725	0.906	0.793
se	0.0644153	0.0732189	0.0622004	0.109102			0.0564939	0.0400625	0.0661681	0.0767688
p		0.0123	0.0499					0.0136
Figure 7D							Figure 7E
Serotonin	Saline;Saline	saline; click195	PCPA; saline	PCPA; click195					ave	se	p
1	129.604	165.993	37.691	41.4827			Saline;Saline	Atgl	1	0.354545
2	70.4583	185.11	41.5439	135.357			saline; click195		2.56695	0.291629	0.0021
3	123.089	75.0212	61.538	44.9054			PCPA; saline		0.363788	0.123755	0.123
4	65.9639	178.522	25.9171	94.1687			PCPA; click195		0.796694	0.310366	0.2176
5	53.3081	63.7559	76.22	25.1266
6	121.422	75.6584	22.7148	105.172				Hsl-1	1	0.381697
7	71.7111	194.791	87.2828	129.57					1.34335	0.162488	0.315
8	73.2358	173.259	72.1288	125.219					0.782843	0.290937	0.9705
9	123.216	180.896	25.3125	55.1249					0.830523	0.177048	0.393
10	67.0125	63.2586	22.6259	35.1286
AVE	89.902	135.627	47.2975	79.1254				Acsl-1	1	0.10832
SE	9.54737	18.2113	7.84118	13.6429					2.82156	0.219749	< 0.0001
P		0.0376	0.0073	0.0446					0.654165	0.102932	0.0424
									0.754467	0.0649456	0.4359
								Pecl	1	0.158503
									2.71851	0.273923	0.0002
									0.569924	0.14	0.0453
									0.731404	0.0957988	0.3527
								Acox-1	1	0.15304
									2.47815	0.391304	0.0038
									0.468093	0.107508	0.0189
									0.397498	0.0472704	0.7959
								Cpt-1	1	0.177304
									1.68179	0.218605	0.0139
									0.413481	0.0860884	0.0089
									0.796769	0.221554	0.063
